# Supplementary material for: Environmental Risk Assessment of Vehicle Exhaust Particles on Aquatic Organisms of Different Trophic Levels
Source: Toxics. 2021 Oct 13;9(10):261. doi: 10.3390/toxics9100261 (PMC8539507; doi:10.3390/toxics9100261)
Supplement: Supplementary file 1 [file toxics-09-00261-s001.zip]

Archive with 1 entries (1 files):
- toxics-1404014-supplementary.pdf
